# Supplementary material for: Functional analysis of three new alpha-thalassemia deletions involving MCS-R2 reveals the presence of an additional enhancer element in the 5’ boundary region
Source: PLoS Genet. 2023 May 22;19(5):e1010727. doi: 10.1371/journal.pgen.1010727 (PMC10202303; doi:10.1371/journal.pgen.1010727)
Supplement: S1 Data — (XLSX) [file pgen.1010727.s007.xlsx]

## Sheet: Fig 3A
a2IVSI-5 nt	a2Poly A A>G	-a3.7	a°-Thal	(aa)CT	(aa)ES	(aa)FG
69	73.6	69.5	57	76.5	64.3	68.2
70	75.4	73	60.4	74.4	63	67.6
73.4	70.6	71.6	64	73.1		67.7
67	70.7	70.3	62	73.5
73.5	73	77	63
71	77	78	65
71.7	72	74	65.5
72.8	72	73.3	64
72	76	77	64
74	72.7	71	64.4
74	81.5	76.9	63
73	73	74.7	63.5
73	76	76.5	66
76.7	74.1	81.2	62
75	78	72.8	65
79.7	75	74	65.9
72	73.3	74.7	65.8
72.7	69	76	66.1
74.1	70.9	74	66.4
73	75	75	66.6
76	75	77	67.2
76.4	73.4	78	65.9
77.1	78	78.3	67.5
74	81	79	65.4
76	80.5	74.9	67.4
77	76	79	64
73.5	72.4	80.1	65
76.1	73	78	66.6
76.8	76	78.5	65
79.4	81	78.9	65
79.5	74.5	74.5	66
71	71	75.7	67
75.5	75	77.5	67
76	72	77.9	66
77	74	80	66
78	78	81.7	66.3
78	72.9	72.5	65.3
78	72	75	68
74	81	76.8	68.5
75	81	78.1	70.4
76.4		79.9	69
77		80	69
78		80.1	69.1
78.4		73	68.1
79		75.1	69
79.5		75.8	69.8
72.2		76	70.4
74.2		76.3	64
77.8		76.9	68
75		77.2	68.9
80.3		77.3	64
72		71.9	68.2
77		74.4	68.3
77		75.1	68.8
77.3		75.7	65
78.6		76	67
79		79	67.4
79.4		80	67.4
80.1		76	68
76.5		76.8	71.8
76.7		76.8	65.2
78.5		77.1	68
79		78.6	68.4
79		79.6	69.1
77.9		80.1	71.4
79		80.7	69
80		75.5	69
73		76	69.1
74		77.5	70.2
77.3		77.9	70.5
79.9		78.4	67
78.9		78.8	68.4
79		79.4	69.3
79.2		80	73.1
79.5		76	68
80.4		76	69.8
75.2		76.8	68.8
77.3		77	69.7
77.5		77.4	71
78.7		78	69
78.8		79	71
79.3		79.2	69.3
81.9		80	71
76.6		80.2	68
77		84.5	69.5
72		75.9	71.9
74		76.7	68
76.4		77	70
79		77.6	71.4
79		78.3	72.7
79		78.3	70.5
79		78.6	71.6
80		73	72.7
80.9		76	73
81		76	71.8
78.9		76.1	70
79.7		76.6
80.9		77.2
81		77.2
76.1		77.8
77		78
78		78
78		78
75.5		78.5
77		79.3
77.6		79.7
80.3		79.9
75.3		81
78.4		81.7
81.4		75.1
75		75.1
77.6		77
77		78
79.4		78.4
83.5		79.4
75.9		77.6
78		79.8
79.1		80
79.7		80.1
76		80.3
81		80.6
83.7		81
76.9		75
79		76
79		76.2
80		76.7
81		77
82		77
83		78
76.8		78
78		78.2
80		78.5
84		78.9
87		79
86.4		79
84.9		79
86		79.9
80		80
81.8		80.4
		75.7
		75.8
		76
		78.5
		78.9
		79
		80.6
		80.6
		76.2
		77.6
		77.8
		77.8
		77.9
		78.6
		79.2
		79.2
		80
		80.5
		81.2
		82.1
		85
		76.2
		76.3
		76.6
		77.6
		78.9
		79.2
		79.7
		80.9
		82.7
		76.2
		76.8
		77
		78
		78
		79.2
		79.6
		81
		81.7
		81.8
		83.3
		84
		76
		76.2
		76.5
		77
		78
		78.3
		78.5
		78.7
		78.8
		79.3
		79.5
		79.9
		80.3
		80.4
		80.7
		80.7
		81.6
		81.9
		82.9
		77.9
		77.9
		78
		78.2
		78.7
		78.7
		79.6
		80.6
		80.7
		81.1
		81.2
		82.5
		76.4
		77.8
		78
		78.3
		79.6
		80
		80
		80.1
		80.2
		80.6
		81.8
		82.4
		82.7
		83
		83.4
		86.3
		76
		77
		78
		78.8
		78.9
		79
		79.2
		79.6
		80
		80.7
		80.8
		81
		81
		81.4
		82.1
		83.8
		83.8
		84.6
		78.6
		79.1
		79.4
		80.3
		80.5
		80.7
		80.7
		81.3
		81.7
		82
		82.9
		84.1
		75.8
		77
		78
		78
		78
		78.5
		79.8
		80
		80
		80
		80
		80.2
		80.9
		81
		81.1
		82.2
		83.3
		84
		84
		74.1
		78.8
		79.1
		80.8
		82
		82.5
		83
		83.8
		84.3
		81
		82.3
		83.8
		86.1
		76
		79
		80
		80.3
		80.4
		80.8
		76.5
		79.8
		80
		80.7
		81
		81.6
		80.2
		80.8
		83.6
		83.7
		84
		85.3
		77.3
		77.6
		80.2
		80.5
		81.1
		81.6
		82.6
		83.2
		83.4
		83.8
		84.6
		85
		78.9
		80.2
		81
		82.2
		82.4
		84.7
		86
		78.1
		79.9
		81.9
		82.4
		83
		83
		86
		87
		77
		80
		80.2
		83.8
		84.1
		84.5
		85.2
		86
		80
		81
		82
		82.5
		84
		84
		86
		76
		79.2
		81.4
		80
		83
		83.2
		84
		85.7
		80.9
		81.1
		84
		79.2
		80.9
		81
		86.2
		87.1
		83.1
		83.8
		84.7
		85.5
		80.1
		87.1
		88
		82.6
		84.2
		85.9
		77
		77
		85
		85.8
		83
		87
		87
		80
		80.9
		86.8
		89.6
		86
		87
		88.1
		86
		87
		87.1
		87
		86
		74
		84.6
		85
		87.7
		88.9
		85.4
		87

## Sheet: Fig 3B
a2IVSI-5 nt	a2 Poly A A>G	-a3.7	a°-Thal	(aa)CT	(aa)ES	(aa)FG
22.4	24.3	21.9	21.5	25.9	21.1	21.7
22.4	23.7	22.2	21.1	24.9	20	21.2
22.7	23.1	22.7	21.8	25.9		23.3
23	23.5	22.9	20.5	24.7
23.3	24	23	22.3
23.4	27.9	23.3	21.6
23.4	23.3	23.5	21.9
23.6	23.7	23.7	20
23.7	24.1	23.7	20.7
23.9	23.5	23.8	20.4
23.9	25.8	23.8	22.4
24	24.1	23.9	22.5
24.2	23.9	23.9	20.1
24.2	24.3	23.9	20.1
24.3	25.6	24	21.4
24.3	25.1	24	21
24.4	23.8	24	21.1
24.4	24.6	24.2	21.5
24.4	24.6	24.4	21.1
24.5	24.5	24.4	20
24.5	24	24.4	21.8
24.6	23.2	24.4	20.3
24.6	27	24.5	21.6
24.7	26.2	24.5	22.4
24.7	26.6	24.6	21.9
24.7	24.4	24.6	20.8
24.8	24	24.6	22.1
24.8	23.6	24.7	20.7
24.8	25.5	24.8	21.6
24.8	25.4	24.8	22
24.8	24.2	24.9	21.7
24.9	22.6	24.9	21.2
24.9	24.6	24.9	21.9
24.9	24.7	24.9	22.6
24.9	23.7	24.9	20.8
24.9	25.6	24.9	20.5
24.9	24.8	25	23.5
24.9	25	25	23.2
25	26.8	25	21
25	26.1	25	21.3
25		25	20.5
25		25	20.5
25		25	21.7
25		25.1	22.2
25		25.1	23
25		25.1	22.6
25.1		25.1	20.2
25.1		25.1	22
25.1		25.1	21.5
25.2		25.1	23
25.2		25.1	21.7
25.3		25.2	21.9
25.3		25.2	20.2
25.3		25.2	23
25.3		25.2	21.8
25.3		25.2	21.2
25.3		25.2	21
25.3		25.2	20.2
25.3		25.3	21.2
25.4		25.3	19.7
25.4		25.3	23.1
25.4		25.3	20
25.4		25.3	21.7
25.4		25.3	21
25.5		25.3	19.8
25.5		25.3	22.1
25.5		25.4	20.4
25.6		25.4	22.7
25.6		25.4	20.9
25.6		25.4	21.8
25.6		25.4	21.4
25.7		25.4	22.3
25.7		25.4	24
25.7		25.4	22.5
25.7		25.5	21.4
25.7		25.5	23.2
25.8		25.5	21.5
25.8		25.5	21.8
25.8		25.5	22
25.8		25.5	23
25.8		25.5	22
25.8		25.5	22.1
25.8		25.5	23.4
25.9		25.5	22.4
25.9		25.5	22.9
26		25.6	20.9
26		25.6	22
26		25.6	19.9
26		25.6	22.7
26		25.6	21.8
26		25.6	21.9
26		25.6	20.5
26		25.7	20.1
26		25.7	20.9
26		25.7	21
26.1		25.7	17.9
26.1		25.7
26.1		25.7
26.1		25.7
26.2		25.7
26.3		25.7
26.3		25.7
26.3		25.7
26.4		25.7
26.4		25.7
26.4		25.7
26.4		25.7
26.5		25.7
26.5		25.7
26.5		25.8
26.6		25.8
26.6		25.8
26.7		25.8
26.7		25.8
26.7		25.8
26.8		25.9
26.8		25.9
26.8		25.9
26.8		25.9
26.9		25.9
26.9		25.9
26.9		25.9
27		26
27		26
27		26
27		26
27		26
27		26
27.1		26
27.2		26
27.3		26
27.3		26
27.4		26
27.4		26
27.5		26
27.9		26
28.4		26
28.9		26
28.9		26
		26.1
		26.1
		26.1
		26.1
		26.1
		26.1
		26.1
		26.1
		26.2
		26.2
		26.2
		26.2
		26.2
		26.2
		26.2
		26.2
		26.2
		26.2
		26.2
		26.2
		26.2
		26.3
		26.3
		26.3
		26.3
		26.3
		26.3
		26.3
		26.3
		26.3
		26.4
		26.4
		26.4
		26.4
		26.4
		26.4
		26.4
		26.4
		26.4
		26.4
		26.4
		26.4
		26.5
		26.5
		26.5
		26.5
		26.5
		26.5
		26.5
		26.5
		26.5
		26.5
		26.5
		26.5
		26.5
		26.5
		26.5
		26.5
		26.5
		26.5
		26.5
		26.6
		26.6
		26.6
		26.6
		26.6
		26.6
		26.6
		26.6
		26.6
		26.6
		26.6
		26.6
		26.7
		26.7
		26.7
		26.7
		26.7
		26.7
		26.7
		26.7
		26.7
		26.7
		26.7
		26.7
		26.7
		26.7
		26.7
		26.7
		26.8
		26.8
		26.8
		26.8
		26.8
		26.8
		26.8
		26.8
		26.8
		26.8
		26.8
		26.8
		26.8
		26.8
		26.8
		26.8
		26.8
		26.8
		26.9
		26.9
		26.9
		26.9
		26.9
		26.9
		26.9
		26.9
		26.9
		26.9
		26.9
		26.9
		27
		27
		27
		27
		27
		27
		27
		27
		27
		27
		27
		27
		27
		27
		27
		27
		27
		27
		27
		27.1
		27.1
		27.1
		27.1
		27.1
		27.1
		27.1
		27.1
		27.1
		27.2
		27.2
		27.2
		27.2
		27.3
		27.3
		27.3
		27.3
		27.3
		27.3
		27.4
		27.4
		27.4
		27.4
		27.4
		27.4
		27.5
		27.5
		27.5
		27.5
		27.5
		27.5
		27.6
		27.6
		27.6
		27.6
		27.6
		27.6
		27.6
		27.6
		27.6
		27.6
		27.6
		27.6
		27.7
		27.7
		27.7
		27.7
		27.7
		27.7
		27.7
		27.8
		27.8
		27.8
		27.8
		27.8
		27.8
		27.8
		27.8
		27.9
		27.9
		27.9
		27.9
		27.9
		27.9
		27.9
		27.9
		28
		28
		28
		28
		28
		28
		28
		28.1
		28.1
		28.1
		28.2
		28.2
		28.2
		28.2
		28.2
		28.3
		28.3
		28.3
		28.4
		28.4
		28.4
		28.4
		28.4
		28.5
		28.5
		28.5
		28.5
		28.6
		28.6
		28.7
		28.8
		28.8
		28.8
		28.9
		28.9
		28.9
		28.9
		29
		29
		29
		29.1
		29.1
		29.1
		29.1
		29.2
		29.2
		29.3
		29.4
		29.6
		29.6
		29.7
		29.8
		30
		30
		30
		30.3
		31
		31.1
		34

## Sheet: Fig 3C
a2IVSI-5 nt	a2 Poly A A>G	-a3.7	a°-Thal	(aa)CT	(aa)ES	(aa)FG
77	73	79.2	65	76.5	64.3	68.2
77	75	83	65.2	74.4	63	67.6
78	78	77	69	73.1		67.7
74		77	66	73.5
79		79	67
80		75	63
75.3		74.1	69.5
79		76.5	68.1
82		74.5	68
81		80.1	71.9
81		84	69
79		80	65
74		83.2
73		87
79.7		80
75		80
81.8		78.8
79		77
80		75.8
		78
		79
		79
		80.9
		78
		81.4
		78.9
		81
		81
		85
		84

## Sheet: Fig 3D
a2IVSI-5 nt	a2 Poly A A>G	-a3.7	a°-Thal	(aa)CT	(aa)ES	(aa)FG
25	24	26.4	21	25.9	21.1	21.7
25.9	24	29	21.9	24.9	20	21.2
25	27	26	22	25.9		23.3
26		27	21	24.7
26		26	21
27		26	20
26.5		27.1	22.7
27		27.4	21.5
27		24.9	23
27		28.6	22.9
26		27	22
26		28	21
25		28.2
24		34
26.1		27
25		27
28.9		27.1
26		26
26		27
		27
		26
		26
		28.3
		27
		28.1
		27.7
		27
		28
		30
		27

## Sheet: Fig 3E
a2IVSI-5 nt	a2 Poly A A>G	-a3.7	a°-Thal	(aa)CT	(aa)ES	(aa)FG
76.7	81.5	76.8	67.4	76.5	64.3	68.2
79.5	76	81.1	64.4	74.4	63	67.6
77.5	74.1	81.1	66.3	73.1		67.7
77.3	73.4	79.2	65.4	73.5
79.3	74.5	78.7	71.8
78	75	79.6	70.4
72.8	74	77.9	66.6
78.5		79.8	71.4
76.5		79.2	68.5
73.5		74.7	70.5
80.3		80.5	65
79.7		76.9	69.1
79.9		79.4	71.8
79		79.9	70.2
81		79.1	69.7
79		78.5
80.1		73.3
78.9		82.5
76.7		75
		76
		78.6
		76.1
		83.3
		81.7
		83
		83.8
		78.3
		79.2
		78.5
		81.6
		81.8
		79.7
		77
		82.4
		86.3
		83.3
		78.5
		79.6
		84.2
		78.1
		79.7
		78.3
		80.8

## Sheet: Fig 3F
a2IVSI-5 nt	a2 Poly A A>G	-a3.7	a°-Thal	(aa)CT	(aa)ES	(aa)FG
25.4	25.8	25.3	21.8	25.9	21.1	21.7
25	23.9	26.6	20.1	24.9	20	21.2
25.8	24.3	28.3	21.1	25.9		23.3
25.3	23.2	26.2	20.8	24.7
25.8	24.2	26.6	23.5
24.9	24.6	25.3	21.3
23.6	23.7	26.6	20.5
25.4		25.9	21.9
25.4		26.3	21.2
23.3		23.9	23.1
25.2		26.9	20.4
26.8		25.1	21.4
25.6		25.4	21.8
25		25.7	22
26.9		27.1	22.4
27		24.8
25.3		23.7
26.1		26.6
24.2		24.4
		25.5
		25.3
		25.7
		27
		26.9
		28.2
		27.1
		26.5
		26.8
		27
		26.5
		26.4
		26.3
		25.6
		26.7
		26.7
		26.4
		26.5
		26.6
		28.8
		25
		25.7
		24.5
		27.5

## Sheet: Fig 4I
cDNA
	Base G	Base C	Base C'	Tot 2	Tot2/Base G	(Base C'/Tot 2)x100			Correction factor	191/180
	Kodak Base G	Kodak Base C	Base C x Correction factor	Base G+Base C'	*					1.06111
N1	60	40	42.4444	102.444	58.5683	41.4317
N1	57	43	45.6278	102.628	55.5405	44.4595
N2	61	39	41.3833	102.383	59.58	40.42
N3	63	37	39.2611	102.261	61.607	38.393
N1	52	48	50.9333	102.933	50.5181	49.4819
N2	60	40	42.4444	102.444	58.5683	41.4317
N1	58	42	44.5667	102.567	56.5486	43.4514
N1	53	47	49.8722	102.872	51.5202	48.4798
N2	61	39	41.3833	102.383	59.58	40.42
N3	66	34	36.0778	102.078	64.6566	35.3434
N1	58	42	44.5667	102.567	56.5486	43.4514
N1	56	44	46.6889	102.689	54.5337	45.4663
	Base G	Base C	Base C'	Tot 2	Tot2/Base G	(Base C'/Tot 2)x100
	Kodak Base G	Kodak Base C	Base C x Correction factor	Base G+Base C'	*
M1	63	37	39.2611	102.261	61.607	38.393
M2	65	35	37.1389	102.139	63.6388	36.3612
M1	51	49	51.9944	102.994	49.5172	50.4828
M1	63	37	39.2611	102.261	61.607	38.393
M1	61	39	41.3833	102.383	59.58	40.42
M2	61	39	41.3833	102.383	59.58	40.42
M1	54	46	48.8111	102.811	52.5235	47.4765
M2	77	23	24.4056	101.406	75.9327	24.0673
M1	58	42	44.5667	102.567	56.5486	43.4514
M2	77	23	24.4056	101.406	75.9327	24.0673
M2	70	30	31.8333	101.833	68.7398	31.2602
M1	68	32	33.9556	101.956	66.6957	33.3043
	Dig 1	Dig 2	Dig 3	Dig 4	Dig 5	Dig 6	Dig 7	Mean	average of average	SD
N1	0.585683	0.555405	0.505181	0.565486	0.515202	0.565486	0.545337	0.548254	0.590667	0.0415598
N2	0.5958	0.585683	0.5958					0.592428
N3	0.61607	0.646566						0.631318
Average N
M1	0.61607	0.495172	0.61607	0.5958	0.525235	0.565486	0.666957	0.58297	0.635309	0.0740186
M2	0.636388	0.5958	0.759327	0.759327	0.687398			0.687648
Average M

## Sheet: Fig 5C
(aa)FG experiment A
Samples	Firefly luciferase	Renilla luciferase			Samples	Firefly luciferase	Renilla luciferase			Samples	Firefly luciferase	Renilla luciferase
1 HS-40 wt (383 bp)	10220	1636			1 HS-40 wt (383 bp)	5363	1853			1 HS-40 wt (383 bp)	16177	3276
	12533	2040				2973	1125				29525	7121
2 HS-40 sh (323 bp)	8969	1825				5164	2283				35635	5598
	9411	1830			2 HS-40 sh (323 bp)	3287	1275			2 HS-40 sh (323 bp)	9166	2084
3 Del (aa)FG -495 G (987 bp)	19788	2018				2544	1032				18839	2378
	20109	2089			3 Del (aa)FG -495 G (987 bp)	4715	652				16297	2511
4 Del (aa)FG -495 A (987 bp)	14401	1823				7646	893			3 Del (aa)FG -495 G (987 bp)	37507	4803
pGL3 TK	2872	1918				7335	1631				36282	4944
	2808	2299			4 Del (aa)FG -495 A (987 bp)	12288	1463				36175	4020
						15703	2075			4 Del (aa)FG -495 A (987 bp)	34900	3091
						7322	794				16710	2683
					pGL3 TK	665	508				28464	2976
						1134	1048			pGL3 TK	2992	2347
						974	897				6039	3376
											2471	3643
(aa)FG Experiment B
Samples	Firefly luciferase	Renilla luciferase			Samples	Firefly luciferase	Renilla luciferase			Samples	Firefly luciferase	Renilla luciferase
1 HS-40 wt (383 bp)	7918	1516			1 HS-40 wt (383 bp)	38072	7297			1 HS-40 wt (383 bp)	9963	3677
	9122	1483				63703	9597				2552	1185
	14817	2296				44853	8254			7 -682/+356HS-40	6139	1068
7 -682/+356HS-40 (1038 bp)	36452	2977			7 -682/+356HS-40	28519	3489				4167	831
	38308	3689				15317	1632			6 -332/+356HS-40	5373	1591
	36818	4104				54071	5678				9624	1637
6 -332/+356HS-40 (688 bp)	36716	3166			6 -332/+356HS-40	10991	1930			5 -682/-8HS-40	592	449
	25084	2976				13808	1810				1184	396
	29375	2518				54351	6400			pGL3 TK	203	558
5 -682/-8HS-40 (675 bp)	12894	1892			5 -682/-8HS-40	4718	1754				217	574
	19004	2306				4534	1036
	25868	3707				14746	2369
pGL3 TK	3186	1092			pGL3 TK	1662	4313
	2107	1546				5378	4367
	4655	1687				1423	1447

## Sheet: Fig 6C
(aa)CT Experiment A
Samples	Firefly luciferase	Renilla luciferase			Samples	Firefly luciferase	Renilla luciferase			Samples	Firefly luciferase	Renilla luciferase
1 HS-40 wt (383 bp)	9571	1497			1 HS-40 wt (383 bp)	13641	2692			1 HS-40 wt (383 bp)	68953	12673
	17776	2172				10785	1771				33002	5793
8 3' HS-40 (268 bp)	10048	2760				11259	1600			8 3' HS-40 (268 bp)	11411	4192
	6031	2102			8 3' HS-40 (268 bp)	10901	4735				5804	2133
9 5' HS-40 (119 bp)	5545	2565				5237	2587				10773	3272
	3482	2740				3487	1366			9 5' HS-40 (119 bp)	4098	1292
pGL3 TK	1203	1862			9 5' HS-40 (119 bp)	5028	1454				5005	1889
	1287	1017				3157	2053				2265	1100
						7467	2168			pGL3 TK	4822	3338
					pGL3 TK	2956	3065				5243	2818
						2861	2830				4886	7231
						2650	5153
(aa)CT Experiment B
Samples	Firefly luciferase	Renilla luciferase			Samples	Firefly luciferase	Renilla luciferase			Samples	Firefly luciferase	Renilla luciferase
1 HS-40 wt (383 bp)	7918	1516			1 HS-40 wt (383 bp)	38072	7297			1 HS-40 wt (383 bp)	9963	3677
	9122	1483				63703	9597				2552	1185
	14817	2296				44853	8254			10 '-682/+92HS-40	2613	2834
10 -682/+92HS-40	19051	4420			10 '-682/+92HS-40	34370	4703				3149	1684
	13768	2388				26665	4406			9 5' HS-40	526	977
	22487	3667				26095	4216				712	650
9 5' HS-40	8017	2563			9 5' HS-40	9277	3698			5 -682/-8HS-40	3554	5642
	10375	2451				8829	3162				1832	1991
	13597	3193				5930	2000			pGL3 TK	119	507
5 -682/-8HS-40	21301	3454			5 -682/-8HS-40	27666	4533				108	384
	22396	3408				28158	7901
	14476	2340				14782	2858
pGL3 TK	5119	6665			pGL3 TK	4030	2314
	3517	3063				3986	4431
	5629	1905				5356	2532
